# Supplementary material for: Dietary Calcium and Protein Levels Influence Growth Performance, Intestinal Development, and Nutrient Utilization in Goslings
Source: Vet Sci. 2025 Mar 28;12(4):310. doi: 10.3390/vetsci12040310 (PMC12031493; doi:10.3390/vetsci12040310)
Supplement: Supplementary file 1 [file vetsci-12-00310-s001.zip]

Archive with 1 entries (1 files):
- vetsci-3516942-supplementary.pdf
